# Supplementary material for: Real-time outage management in active distribution networks using reinforcement learning over graphs
Source: Nat Commun. 2024 Jun 4;15:4766. doi: 10.1038/s41467-024-49207-y (PMC11150389; doi:10.1038/s41467-024-49207-y)
Supplement: Supplementary file 3 — Source Data [file 41467_2024_49207_MOESM3_ESM.xlsx]

## Sheet: Description
Real-Time Outage Management in Active Distribution Networks Using Reinforcement Learning over Graphs
In this excel file, the underlying data for creating the 5 figures in the main text, 1 supplementary figure, and table 1 has been provided.
Each sheet represents a single figure or table with panels marked as a, b, c, etc.

## Sheet: Figure 3
	Fig. 3a				Fig. 3b				Fig. 3c
	GCAPS 13 bus	MLP 13 bus			GCAPS 34 bus	MLP 34 bus			GCAPS 123 bus	MLP 123 bus
	0.341345	0.194823			0.028926	0.034014			-0.08312	-0.12004
	0.350352	0.170965			0.108843	0.040007			0.216439	-0.11998
	0.379737	0.20142			0.181696	0.056723			0.330298	-0.10112
	0.38509	0.204941			0.24297	0.090307			0.386289	-0.08264
	0.387553	0.211461			0.25841	0.116314			0.43981	-0.06124
	0.389685	0.210194			0.283707	0.147376			0.472341	-0.02489
	0.398066	0.204099			0.321974	0.172493			0.484849	0.00545
	0.406887	0.20731			0.348349	0.200933			0.493498	0.030737
	0.418442	0.211276			0.372376	0.219979			0.504357	0.058071
	0.423908	0.210439			0.369366	0.242022			0.514143	0.078178
	0.431339	0.216569			0.383438	0.259357			0.518492	0.092909
	0.438433	0.220697			0.398503	0.276743			0.527053	0.109001
	0.441131	0.246989			0.412934	0.295036			0.53859	0.129185
	0.439662	0.248413			0.415996	0.314454			0.544115	0.148085
	0.438706	0.24539			0.430083	0.333268			0.553593	0.170566
	0.44464	0.249206			0.440373	0.349331			0.55688	0.189696
	0.451868	0.257104			0.437959	0.363268			0.560127	0.205782
	0.449498	0.253968			0.44484	0.37543			0.564513	0.220154
	0.456639	0.251788			0.452924	0.386367			0.569752	0.235981
	0.463229	0.24933			0.459324	0.39717			0.573695	0.251288
	0.471617	0.244916			0.468133	0.408486			0.576306	0.265673
	0.470254	0.243459			0.471925	0.417243			0.576385	0.27805
	0.477069	0.244348			0.473614	0.427669			0.578542	0.290066
	0.486239	0.243565			0.482796	0.435859			0.580752	0.303321
	0.48884	0.243858			0.489	0.444987			0.583041	0.314038
	0.492549	0.239155			0.491668	0.450755			0.583889	0.324881
	0.501781	0.239934			0.491515	0.456222			0.587109	0.335975
	0.505281	0.23779			0.493389	0.461828			0.587411	0.345626
	0.508734	0.237811			0.498539	0.467336			0.589637	0.353985
	0.51147	0.237432			0.498921	0.47052			0.591579	0.364976
	0.516243	0.233766							0.595112	0.374208
	0.517397	0.235335							0.596959	0.382802
	0.521547	0.235032							0.598127	0.388972
	0.522933	0.234515							0.599546	0.397494
	0.526797	0.233024							0.601973	0.40531
	0.527899	0.235602							0.604803	0.411489
	0.530001	0.235215							0.604901	0.417912
	0.535132	0.231915							0.607273	0.423634
	0.533791	0.232255							0.607129	0.428765
	0.537786	0.232343							0.608435	0.4347
									0.609012	0.438658
									0.609244	0.442968
									0.610733	0.448011
									0.611913	0.45186
									0.612585	0.455989
									0.612302	0.459543
									0.613119	0.462539
									0.612172	0.465873
									0.610084	0.468215
									0.611119	0.471532

## Sheet: Figure 5
Network	Method	Switch status	Load status
Fig. 5a
13	GCAPS	[1, 1, 0, 1]	[1, 1, 0, 1, 0, 0, 1]
13	MLP	[0, 0, 0, 1]	[1, 1, 1, 1, 1, 0, 1]
13	MISOCP	[1, 0, 1, 1]	[1, 1, 1, 1, 1, 1, 1]
13	BPSO	[1, 0, 1, 1]	[1, 1, 1, 1, 1, 1, 1]
Fig. 5b
13	GCAPS	[0, 1, 0, 1]	[1, 1, 0, 1, 0, 0, 1]
13	MLP	[0, 0, 1, 1]	[1, 0, 0, 0, 0, 0, 0]
13	MISOCP	[0, 1, 0, 1]	[1, 1, 1, 1, 1, 1, 1]
13	BPSO	[0, 1, 0, 1]	[1, 1, 1, 1, 1, 1, 1]
Fig. 5c
34	GCAPS	[1, 1, 1, 0, 0, 1, 1, 0, 0]	[0, 1, 1, 0, 1, 1, 0, 1, 0, 1]
34	MLP	[1, 1, 1, 0, 0, 1, 1, 1, 1]	[1, 1, 0, 1, 1, 0, 0, 1, 1, 1]
34	MISOCP	[1, 1, 1, 0, 1, 1, 1, 1, 0]	[1, 1, 0, 1, 1, 1, 1, 1, 1, 1]
34	BPSO	[1, 1, 1, 0, 1, 1, 1, 1, 0]	[1, 1, 0, 1, 1, 1, 1, 1, 1, 1]
Fig. 5d
34	GCAPS	[1, 0, 1, 1, 0, 1, 1, 0, 1]	[0, 1, 1, 0, 0, 1, 0, 0, 0, 0]
34	MLP	[1, 0, 1, 1, 0, 1, 0, 1, 1]	[1, 1, 1, 0, 0, 1, 0, 1, 0, 1]
34	MISOCP	[0, 0, 1, 1, 1, 1, 1, 1, 0]	[1, 1, 1, 1, 1, 1, 1, 1, 1, 1]
34	BPSO	[0, 0, 1, 1, 1, 1, 1, 1, 0]	[1, 1, 1, 1, 1, 1, 1, 1, 1, 1]

## Sheet: Figure 6
	Phase a		Phase b		Phase c
	X (Bus)	V magnitude (per unit)	X (Bus)	V magnitude (per unit)	X (Bus)	V magnitude (per unit)
Fig. 6a	sub',	1.0001297195056447,	sub',	1.0001447499676341,	sub',	1.0001222160765677,
	'650',	1.000128026192944,	'650',	1.0001594491630454,	'650',	1.0001438845625632,
	'rg60',	1.012628390279533,	'rg60',	1.0064310144285598,	'rg60',	1.0126454415721522,
	'633',	1.0170204405943395,	'633',	1.0412671962489728,	'633',	1.0150231168354475,
	'634',	1.044009716398167,	'634',	1.088802392824447,	'634',	1.0467160591130387,
	'671',	1.014286373874182,	'671',	1.0636166277412213,	'671',	1.0159994021320018,
	'692',	1.0142863739245593,	'645',	1.0197415212997094,	'645',	1.0115219353928657,
	'675',	1.0104232418957673,	'646',	1.0180211200041756,	'646',	1.00947619105215,
	'670',	1.0176169736100662,	'692',	1.0636166286915534,	'692',	1.0159994020837968,
	'632',	1.0169236220677285,	'675',	1.0677542986649735,	'675',	1.0164847118598015,
	'680',	1.0217701831103618,	'670',	1.0269454339889041,	'670',	1.0110771782655315,
	'684',	1.0150928882841914,	'632',	1.0282163740994001,	'611',	1.019822644511502,
	'652'	1.01509	'680'	1.06886	'632',	1.0128693683406798,
					'680',	1.023311564644391,
					'684'	1.01847
Fig. 6b
	sub',	1.0001294651388184,	sub',	1.0001447336258036,	sub',	1.0001217341373894,
	'650',	1.0001274230508632,	'650',	1.000159449643516,	'650',	1.0001434797583315,
	'rg60',	1.0126276056921961,	'rg60',	1.0064312133537032,	'rg60',	1.0126447417911135,
	'633',	1.0175845610779561,	'633',	1.039963883217039,	'633',	1.0123343318274651,
	'634',	1.0445596841112033,	'634',	1.0875530908966864,	'634',	1.044106001534377,
	'671',	1.0169158576190904,	'671',	1.0586290975370243,	'671',	1.0077194649143075,
	'692',	1.0169158579889137,	'645',	1.0198849289839853,	'645',	1.0112354222954567,
	'675',	1.0130575784082054,	'646',	1.0181642073462294,	'646',	1.0091896852252513,
	'670',	1.0182775329746858,	'692',	1.0586290995699175,	'692',	1.0077194668710128,
	'632',	1.0168972623111032,	'675',	1.0627999448656755,	'675',	1.0081429970656055,
	'680',	1.024354032413952,	'670',	1.056180058275295,	'670',	1.0040969665199864,
	'684',	1.017723021087522,	'632',	1.0283595714626645,	'611',	1.011532460812261,
	'652'	1.01772	'680'	1.063894638085968]	'632',	1.012582632681132,
					'680',	1.0151332469808074,
					'684'	1.01019
Fig. 6c	sub',	1.0500010774880433,	sub',	1.0500010292881945,	sub',	1.0500013502622165,
	'800',	1.0500025322077675,	'800',	1.0500020602462843,	'800',	1.0500030201040693,
	'802',	1.049544826657143,	'802',	1.049495917556555,	'802',	1.0498635407149182,
	'806',	1.0492300810346866,	'806',	1.0492030142420212,	'806',	1.049797104758789,
	'808',	1.043151792872507,	'808',	1.0445941494543862,	'808',	1.0490165977784933,
	'812',	1.0359495727527113,	'810',	1.0444459799439838,	'812',	1.047833118601626,
	'814',	1.0300965267805489,	'812',	1.0396893400975793,	'814',	1.0467893265361714,
	'814r',	1.017227655414077,	'814',	1.035754110164106,	'814r',	1.0206635903033676,
	'850',	1.0172244247976472,	'814r',	1.0228201267417658,	'850',	1.0206622432007584,
	'816',	1.0171242701436802,	'850',	1.02281753444593,	'816',	1.020620481437778,
	'818',	1.0167624752351216,	'816',	1.0227371744210318,	'824',	1.0180307160600577,
	'824',	1.0139843191227287,	'824',	1.0183495045087692,	'828',	0.0,
	'820',	1.0090042578497445,	'826',	1.018153840093219,	'830',	0.0,
	'822',	1.0060097421198406,	'828',	0.0,	'854',	0.0,
	'828',	0.0,	'830',	0.0,	'832',	0.0,
	'830',	0.0,	'854',	0.0,	'858',	0.0,
	'854',	0.0,	'832',	0.0,	'834',	1.0073413547986239,
	'832',	0.0,	'858',	0.0,	'860',	1.0070568137338745,
	'858',	0.0,	'834',	1.0060249221534614,	'842',	1.0074019827527412,
	'834',	1.0022645584211194,	'860',	1.0056783392346804,	'836',	1.0069165614875701,
	'860',	1.0019149884600078,	'842',	1.0060790615049562,	'840',	1.0068899160046199,
	'842',	1.0023321498019457,	'836',	1.0053027082474497,	'862',	1.0069208456861716,
	'836',	1.0017077437944997,	'840',	1.00527051860475,	'844',	1.0076947118387807,
	'840',	1.001682963854721,	'862',	1.0052842230455943,	'846',	1.00898897933487,
	'862',	1.0017064246412315,	'844',	1.006335813039081,	'848',	1.009183327910815,
	'844',	1.0026728939430964,	'846',	1.00752473949748,	'852r',	0.0,
	'846',	1.004060068323286,	'848',	1.0077282174482283,	'888',	0.0,
	'848',	1.0042607851089513,	'852r',	0.0,	'852',	0.0,
	'852r',	0.0,	'888',	0.0,	'890'	0.283181
	'888',	0.0,	'856',	0.0,
	'852',	0.0,	'852',	0.0,
	'864',	0.0,	'838',	1.0051235696516765,
	'890'	0.283114	'890'	0.283093
Fig. 6d	sub',	1.0500012924106052,	sub',	1.0500009613843742,	sub',	1.0500013264936126,
	'800',	1.0500029331647416,	'800',	1.050002363465358,	'800',	1.0500027382924288,
	'802',	1.0495183212388115,	'802',	1.0494639680392661,	'802',	1.0496994716966428,
	'806',	1.0491856603037706,	'806',	1.0491495368385813,	'806',	1.049523279289545,
	'808',	1.0427927655335822,	'808',	1.0441536780126517,	'808',	1.0467072752397613,
	'812',	1.035270823834863,	'810',	1.0440055207561487,	'812',	1.0431781498352026,
	'814',	1.0291995738065949,	'812',	1.0388317252236559,	'814',	1.0402929366461966,
	'814r',	1.0163895992816092,	'814',	1.0345908732878593,	'814r',	1.0143562149177219,
	'850',	1.0163883319498586,	'814r',	1.0152437243711254,	'850',	1.0143561733590116,
	'816',	1.0163490407155704,	'850',	1.0152426855360646,	'816',	1.0143548826911248,
	'818',	1.0160831078952173,	'816',	1.0152104827841504,	'824',	1.0130675168290708,
	'824',	1.0147893553822616,	'824',	1.0125143015432962,	'828',	1.0349470045036597,
	'820',	1.0083226656450803,	'826',	1.01231863111454,	'830',	1.0343202181920563,
	'822',	1.0053260836516773,	'828',	1.0300208717479127,	'854',	1.0343206825700497,
	'828',	1.0237188535991422,	'830',	1.029740232310985,	'832',	1.0310531899553792,
	'830',	1.022832623907205,	'854',	1.0297405195264429,	'858',	1.0071070188855464,
	'854',	1.0228314935987597,	'832',	1.026380109944051,	'834',	1.0071810164957797,
	'832',	1.019852503749389,	'858',	1.006410428653623,	'860',	0.0,
	'858',	1.0088664506038902,	'834',	1.006448621425773,	'842',	1.007206059856696,
	'834',	1.0089485684631976,	'860',	0.0,	'836',	0.0,
	'860',	0.0,	'842',	1.0064566844768412,	'840',	0.0,
	'842',	1.0089720029292182,	'836',	0.0,	'862',	0.0,
	'836',	0.0,	'840',	0.0,	'844',	1.0073271840857452,
	'840',	0.0,	'862',	0.0,	'846',	1.0081582311311958,
	'862',	0.0,	'844',	1.006491316778065,	'848',	1.0082851348370188,
	'844',	1.0090997410144165,	'846',	1.0070787058207995,	'852r',	1.0310532515285349,
	'846',	1.0099223133467898,	'848',	1.0071946183537406,	'888',	1.0087126835838638,
	'848',	1.0100408557023093,	'852r',	1.026380150178044,	'852',	0.9373249097778802,
	'852r',	1.0198525668106253,	'888',	1.0040991228532519,	'890'	0.956081
	'888',	0.9976721959251083,	'856',	1.0296564944837898,
	'852',	0.9271430313981384,	'852',	0.9330766511006303,
	'864',	1.0088615360733084,	'838',	0.0,
	'890'	0.945081	'890'	0.956333
Fig. 6e	150',	0.9999993507857453,	150',	1.000000309316124,	150',	0.9999997008569789,
	'150r',	1.0124990744291593,	'150r',	1.0125003912088235,	'150r',	1.0124995536842627,
	'149',	1.012498959543171,	'149',	1.0125003055658768,	'149',	1.0124994448093096,
	'1',	1.00900605521902,	'1',	1.0119411172012895,	'1',	1.0092679032198693,
	'7',	1.0063989685985264,	'2',	1.0117136177011234,	'3',	1.0076232096736975,
	'8',	1.0048013959099962,	'7',	1.0116099100563658,	'7',	1.0077814476334923,
	'9',	1.0043745318379649,	'8',	1.0113186743316114,	'4',	1.0071008168032725,
	'13',	1.0027083627964704,	'12',	1.0110259761664617,	'5',	1.0063342919012372,
	'9r',	1.0043750267574212,	'13',	1.0109007285114942,	'6',	1.005671950120248,
	'14',	1.0046818244874403,	'18',	0.9970151085253498,	'8',	1.006808335267028,
	'18',	0.9497457029146565,	'11',	0.0,	'13',	1.00531532946169,
	'11',	1.0051913282863867,	'21',	0.9969777718099851,	'34',	1.0043283500567128,
	'10',	1.0043527748159027,	'22',	0.996977801822056,	'18',	0.9650574849279087,
	'19',	0.9490531567555078,	'23',	0.9969466512182127,	'11',	0.0,
	'21',	0.9499803139159442,	'25',	0.9981329567865327,	'15',	1.0039349828450117,
	'20',	0.9490531677038695,	'28',	0.9984005342297485,	'16',	1.0029514246737417,
	'23',	0.9501758233422407,	'33',	0.0,	'17',	1.0034762492668214,
	'25',	0.9492009277698236,	'29',	0.9986132003271239,	'21',	0.9646493636668164,
	'25r',	0.9966609764057438,	'30',	0.9986521631749005,	'23',	0.9643093483848768,
	'26',	0.9967956623086891,	'250',	0.9986744206694937,	'24',	0.9628066062769658,
	'28',	0.9489032584444801,	'35',	0.9968486195160668,	'25',	0.9648765524096968,
	'27',	0.9967413766782578,	'36',	0.998591899175704,	'25r',	1.0010583431743136,
	'33',	0.9964530948410942,	'40',	0.9957417323996923,	'26',	1.0005631374806567,
	'29',	0.9488472619638546,	'38',	0.9995329940472057,	'28',	0.9650180529449277,
	'30',	0.9492146739696019,	'39',	1.0011841762835874,	'27',	1.000533221241882,
	'250',	0.9494246380637817,	'42',	0.9946539332032263,	'31',	0.9999711377540045,
	'35',	0.9500348265966176,	'43',	0.9933454498270912,	'33',	0.0,
	'36',	0.9491833590947718,	'44',	0.9939644431103378,	'29',	0.9652891018002969,
	'40',	0.950848109490489,	'47',	0.9933370542628612,	'30',	0.9656704376198902,
	'37',	0.9484337816756326,	'46',	0.0,	'250',	0.9658883536321728,
	'39',	0.0,	'48',	0.9930569731066878,	'32',	0.9995764032391236,
	'42',	0.9515888013139465,	'49',	0.9935377728262691,	'35',	0.9656108436109023,
	'44',	0.9523668140088275,	'50',	0.9943322110400169,	'40',	0.966339881282639,
	'45',	0.9531690847715895,	'51',	0.9951817049938372,	'39',	0.0,
	'47',	0.9527693551643007,	'151',	0.997843570846557,	'41',	0.9658973400792555,
	'46',	0.9547673493753367,	'52',	1.0105015504033763,	'42',	0.9672378698020886,
	'48',	0.9525033532866858,	'53',	1.010158161656807,	'44',	0.967841587838098,
	'49',	0.9538443369464139,	'54',	1.00994543666205,	'47',	0.9686227685813626,
	'50',	0.9551860396697177,	'55',	1.0095524035123888,	'46',	0.0,
	'51',	0.9563809922464976,	'57',	1.0090774544707188,	'48',	0.9684118200173855,
	'151',	0.9527610798717328,	'56',	1.0090582206866425,	'49',	0.9699438833941966,
	'52',	0.999363717327345,	'58',	1.0084222217060468,	'50',	0.9712439470858293,
	'53',	0.9979631343204199,	'60',	1.008240605597262,	'51',	0.9728820195753679,
	'54',	0.9970907106878013,	'59',	1.008096056302735,	'151',	0.9673894155965214,
	'55',	0.9964171448130323,	'61',	1.0082406267563804,	'52',	1.0046447069936055,
	'57',	0.9913797642181478,	'62',	1.0056507429913784,	'53',	1.0043380557078645,
	'56',	0.9959242017345697,	'63',	1.0037665382488434,	'54',	1.0041481033893267,
	'60',	0.9792747516702489,	'64',	0.9998376746491564,	'55',	1.0075824000168905,
	'61',	0.9792747747659389,	'65',	0.9970224248299105,	'57',	1.0011254758940933,
	'62',	0.9749118164859873,	'66',	0.0,	'56',	1.0110332561997972,
	'63',	0.971793995794052,	'67',	1.0290659417935686,	'60',	0.9941011340328361,
	'64',	0.9664555163606879,	'72',	1.0306882286551977,	'61',	0.9941011577778147,
	'65',	0.9596709919097163,	'97',	1.0288864123624655,	'62',	0.9901689895420202,
	'66',	0.0,	'71',	0.0,	'63',	0.9878487803630109,
	'67',	1.0379338784878345,	'76',	1.031962415079877,	'64',	0.9830510677522779,
	'68',	1.0381523494843734,	'75',	0.0,	'65',	0.9768545275202283,
	'72',	1.0359834830219738,	'77',	1.0358811263484218,	'66',	0.0,
	'97',	1.037588554199749,	'86',	1.0315182959650344,	'67',	1.0371253633981194,
	'69',	1.03880114981605,	'78',	1.0369874321282007,	'72',	1.0366551451351507,
	'70',	1.0395679046888022,	'79',	1.037617457292135,	'97',	1.0372732070518378,
	'71',	1.0405646055607252,	'80',	1.040915445983731,	'71',	0.0,
	'76',	1.034453311856227,	'81',	1.0425833014905708,	'73',	1.0362051946547117,
	'75',	0.0,	'82',	1.045004928299208,	'76',	1.0364247961016753,
	'77',	1.032304009876072,	'83',	1.0471128185721366,	'74',	1.0365211814855757,
	'86',	1.0344108304684656,	'87',	1.0554557360952426,	'75',	1.037974551225367,
	'78',	1.0317786894934018,	'89',	1.05582986519854,	'77',	1.0366756355462936,
	'79',	1.0318799392135476,	'90',	1.0557511143128224,	'86',	1.0366785064265047,
	'80',	1.0290696667926553,	'91',	1.0560169190307276,	'78',	1.036677293973031,
	'81',	1.0280921817098196,	'92',	1.008452382815742,	'79',	1.037112132458949,
	'82',	1.0265139450980516,	'93',	1.0558525282506144,	'80',	1.0357673275457993,
	'83',	1.0251096005291465,	'94',	1.00994543666205,	'81',	1.0353257704423833,
	'87',	1.0045267540630916,	'95',	1.0552696333737566,	'82',	1.0350102681305868,
	'88',	1.0049156276385434,	'96',	1.0562294554298464,	'84',	1.0336056528161914,
	'89',	1.004067789237624,	'98',	1.028689031138378,	'83',	1.0345717623310373,
	'91',	1.0038464504645843,	'99',	1.0279888398301507,	'85',	1.0323953369125185,
	'92',	0.9947209984199806,	'100',	1.0279889469194994,	'87',	1.02067752452704,
	'93',	1.002590758709439,	'450',	1.0279891573213658,	'89',	1.0206887766665123,
	'94',	0.9970907068347727,	'197',	0.9978432074383902,	'91',	1.0205796423347018,
	'95',	1.0056083472558675,	'101',	0.9978432022302347,	'92',	1.0150387858098413,
	'96',	0.0,	'105',	0.9979769952831526,	'93',	1.0227796284344324,
	'98',	1.037208701944462,	'104',	0.0,	'94',	1.0041481033893267,
	'99',	1.0371412809879785,	'106',	0.9967884163374673,	'95',	1.0241170322113309,
	'100',	1.0371413996066452,	'108',	0.9989897889402233,	'96',	0.0,
	'450',	1.0371416464362715,	'107',	0.995268615824649,	'98',	1.0374358380422468,
	'197',	0.9527608125371464,	'300',	0.9988564298425671,	'99',	1.0378362332207203,
	'101',	0.9527608080350317,	'135',	0.9970151085254513,	'100',	1.0378363345940405,
	'105',	0.9524325274482184,	'152',	1.0109006497753916,	'450',	1.037836540354959,
	'104',	0.0,	'160r',	1.027156394812267,	'197',	0.9673891772657564,
	'108',	0.952134847222272,	'160',	1.0082405835283201,	'101',	0.9673891730115683,
	'109',	0.9502975192514703,	'61s',	1.0082406267563802,	'102',	0.9663337932854341,
	'300',	0.9509882373571426,	'610'	0.997976	'105',	0.9680037921598655,
	'110',	0.9490728388380295,			'103',	0.9652519588689936,
	'111',	0.9482771349329605,			'104',	0.964829755677587,
	'112',	0.9487355750290505,			'108',	0.9682414010087267,
	'113',	0.9480096672748395,			'300',	0.9672460072199626,
	'114',	0.947560299556377,			'135',	0.9650574921254232,
	'135',	0.9497457102163287,			'152',	1.0053152553000706,
	'152',	1.0027082639637508,			'160r',	1.0375924918218047,
	'160r',	1.0404697667086986,			'160',	0.9941010947296995,
	'160',	0.9792747330959343,			'61s',	0.9941011577778147,
	'61s',	0.9792747747659389,			'610'	0.996463
	'610'	0.987179
Fig. 6f	150',	0.9999984425200187,	150',	0.99999975576023,	150',	0.9999995297046583,
	'150r',	1.0187478153208898,	'150r',	1.0187496315637887,	'150r',	1.018749315567857,
	'149',	1.0187476792677572,	'149',	1.0187495382512708,	'149',	1.0187492055448288,
	'1',	1.0137989260397282,	'1',	1.0184064700669526,	'1',	1.0154382242779298,
	'7',	1.0101072313111719,	'2',	1.0181804155734557,	'3',	1.0137934528489443,
	'8',	1.0077904818702959,	'7',	1.0182400431158218,	'7',	1.0138892847937382,
	'9',	1.0067683957333782,	'8',	1.0180601196092196,	'4',	1.013274242921718,
	'13',	1.0050185154836118,	'12',	1.0177693609052891,	'5',	1.0124992599024998,
	'9r',	1.0067678797995467,	'13',	1.017583926370117,	'6',	1.0118328605077351,
	'14',	1.0059479465248955,	'18',	1.0162218547452555,	'8',	1.0128729687248825,
	'18',	0.9988573409793455,	'11',	0.0,	'13',	1.0113496355503082,
	'11',	1.0057947322831564,	'21',	1.0145636717812252,	'34',	1.0103638061237952,
	'10',	1.005618896868002,	'22',	1.0131623513530132,	'18',	1.0048058199665582,
	'19',	0.9975398630670738,	'23',	1.0148949558694424,	'11',	0.0,
	'21',	0.9954397904589719,	'25',	1.0152942118049781,	'15',	1.0099727950304587,
	'20',	0.9966843012268913,	'28',	1.0157109001541045,	'16',	1.008995129014022,
	'23',	0.9954785288411631,	'33',	0.0,	'17',	1.0095168066252356,
	'25',	0.995314451924189,	'29',	1.0161466624361184,	'21',	1.0009346123430896,
	'25r',	1.0015351643636834,	'30',	1.01643542977526,	'23',	1.000788386151647,
	'26',	1.0016672064025112,	'250',	1.0166266681553249,	'24',	0.9993405929110977,
	'28',	0.9948326968577109,	'35',	1.014663800306564,	'25',	1.0009878810676167,
	'27',	1.0016114343367117,	'36',	1.0163952902708866,	'25r',	1.0009868777023434,
	'33',	1.0013181582779533,	'40',	1.0133128537698386,	'26',	1.0004910216388958,
	'29',	0.9945009860433659,	'38',	1.0173142574232432,	'28',	1.000980375394926,
	'30',	0.994567662496398,	'39',	1.0189366724820315,	'27',	1.0004606203403326,
	'250',	0.9944556634373939,	'42',	1.011984449448909,	'31',	0.9998989790468567,
	'35',	0.9964677452944956,	'43',	1.0106531674976609,	'33',	0.0,
	'36',	0.9955665491599157,	'44',	1.0111122704795075,	'29',	1.0010306647020504,
	'40',	0.9955283061247866,	'47',	1.0102479519481542,	'30',	1.0011609068344227,
	'37',	0.9947803425778572,	'46',	0.0,	'250',	1.0014968830209632,
	'39',	0.0,	'48',	1.0099660753278072,	'32',	0.9995042159409522,
	'42',	0.9945168397404859,	'49',	1.0098137111500098,	'35',	1.003008639678351,
	'44',	0.9938836287050141,	'50',	1.0101129445779693,	'40',	1.0021975997990833,
	'45',	0.994641614321172,	'51',	1.0104689945086691,	'39',	0.0,
	'47',	0.9925512472113989,	'151',	1.0120428441687437,	'41',	1.0017709075967456,
	'46',	0.996173448808049,	'52',	1.0175015789822475,	'42',	1.0015514963309513,
	'48',	0.9922757997246264,	'53',	1.0173117251122372,	'44',	1.0009194815835312,
	'49',	0.992083086131632,	'54',	1.017193066997271,	'47',	1.000155232524914,
	'50',	0.9915101856013846,	'55',	1.0166920291387447,	'46',	0.0,
	'51',	0.9907930775206375,	'57',	1.0167382248305585,	'48',	0.9999321007688953,
	'151',	0.9915565786515366,	'56',	1.0160877120501062,	'49',	1.0001385339893745,
	'52',	1.0048175507497663,	'58',	1.0160854543871913,	'50',	1.000092919475419,
	'53',	1.0049786727654155,	'60',	1.0090715042040697,	'51',	1.0003745230472851,
	'54',	1.0050796179364965,	'59',	1.0157617506838774,	'151',	1.0017122187622702,
	'55',	1.0051184549059238,	'61',	1.009071525372452,	'52',	1.0130548122269847,
	'57',	1.0050345312578859,	'62',	1.0088546733826858,	'53',	1.0139310715668537,
	'56',	1.0053389344258719,	'63',	1.0086322330824158,	'54',	1.0144788412411976,
	'60',	0.9835636384261186,	'64',	1.0080269921149052,	'55',	1.0161065795420445,
	'61',	0.9835636615956328,	'65',	1.0092474103823972,	'57',	1.014739166519398,
	'62',	0.9843315397308305,	'66',	1.009247466766112,	'56',	1.017751442506425,
	'63',	0.9848045602039633,	'67',	1.0344644873044242,	'60',	0.9981397593732956,
	'64',	0.9866361680943923,	'72',	1.0295246290713542,	'61',	0.9981397832449861,
	'65',	0.988552938040856,	'97',	1.01840525479203,	'62',	0.9980742162988997,
	'66',	0.9885529969333907,	'71',	0.0,	'63',	0.9984640973175355,
	'67',	1.0325838296729684,	'76',	1.0296200688223753,	'64',	0.9990884610044343,
	'68',	1.0322940717971019,	'75',	0.0,	'65',	0.9994808404742556,
	'72',	1.0024583876282849,	'77',	1.031027621931242,	'66',	0.999480909690311,
	'97',	0.9945276577436721,	'86',	1.0291749379741568,	'67',	1.0354159949065131,
	'69',	1.0322461440259327,	'78',	1.0315061698925705,	'72',	1.016449669206434,
	'70',	1.0330177458400376,	'79',	1.0311388329120073,	'97',	1.006702281882194,
	'71',	1.0340207543155553,	'80',	1.0345589825977148,	'71',	0.0,
	'76',	1.0023495507335483,	'81',	1.0359054095064495,	'73',	1.0160201832407294,
	'75',	0.0,	'82',	1.0378939412703643,	'76',	1.0165529504836641,
	'77',	1.0028787815154658,	'83',	1.0395627180234237,	'74',	1.016379869128569,
	'86',	1.0023138046359914,	'87',	1.0432642456894146,	'75',	1.0178619563366345,
	'78',	1.0030213458254813,	'89',	1.0436442893130244,	'77',	1.017393126946773,
	'79',	1.0024876392236148,	'90',	1.043562896437117,	'86',	1.016805165878024,
	'80',	1.0048254779498136,	'91',	1.0438391455414797,	'78',	1.0175424702548417,
	'81',	1.0055078299817926,	'92',	1.0153394466490542,	'79',	1.0172977534192782,
	'82',	1.0062057082419487,	'93',	1.0435363349730888,	'80',	1.0187689948335852,
	'83',	1.0070835859592833,	'94',	1.017193066997271,	'81',	1.0191148892403,
	'87',	1.0061222134537713,	'95',	1.0434776478305148,	'82',	1.020089850374419,
	'88',	1.0065117046653338,	'96',	1.044451667629662,	'84',	1.0164921322255591,
	'89',	1.0056573970099463,	'98',	1.0193859207288898,	'83',	1.020938047971871,
	'91',	1.0054283349569018,	'99',	1.0210378361726808,	'85',	1.015261386755285,
	'92',	1.0053247995423555,	'100',	1.0223288427384822,	'87',	1.0205503290208937,
	'93',	1.0051029673585101,	'450',	1.025786171985667,	'89',	1.0205627460165436,
	'94',	1.0050795924463651,	'197',	1.0184052768981193,	'91',	1.0204517980614392,
	'95',	1.005331418135252,	'101',	1.017517042605813,	'92',	1.019473410969107,
	'96',	0.0,	'105',	1.0176227874068158,	'93',	1.0208929306994,
	'98',	0.9949452946963963,	'104',	0.0,	'94',	1.0144788412411976,
	'99',	0.9965024468535639,	'106',	1.016457250637715,	'95',	1.0206968569238228,
	'100',	0.9973856237803232,	'108',	1.018586983842613,	'96',	0.0,
	'450',	0.999740909500065,	'107',	1.0149669528968377,	'98',	1.0076977847419746,
	'197',	0.9945276530387538,	'300',	1.0177468377293897,	'99',	1.0097668188035571,
	'101',	0.9941479660028958,	'135',	1.016221774023433,	'100',	1.0106767674185473,
	'105',	0.9938606094145911,	'152',	1.017583920626211,	'450',	1.013103242581054,
	'104',	0.0,	'160r',	1.0342982919404413,	'197',	1.0067022849612561,
	'108',	0.9935975461059579,	'160',	1.0090715042040983,	'101',	1.0057972704275235,
	'109',	0.9906118726073891,	'61s',	1.009071525372452,	'102',	1.0047823693633178,
	'300',	0.9939604943355325,	'610'	0.998954	'105',	1.0060950626828433,
	'110',	0.9894184443858928,			'103',	1.0037420459846298,
	'111',	0.9886535107513922,			'104',	1.0033360570490955,
	'112',	0.9890875077074377,			'108',	1.0059706373918804,
	'113',	0.9883885980261427,			'300',	1.00407828246245,
	'114',	0.9879559385997799,			'135',	1.0048057460430055,
	'135',	0.9988572728236306,			'152',	1.0113496340457668,
	'152',	1.0050184841611014,			'160r',	1.0355700005094166,
	'160r',	1.0327419404107079,			'160',	0.998139759373335,
	'160',	0.983563631948478,			'61s',	0.9981397832449861,
	'61s',	0.9835636615956326,			'610'	0.998151
	'610'	0.993622

## Sheet: Figure 7
	Network	Method	Switch status	Load status
Fig. 7a	123	GCAPS	[1, 0, 1, 1, 1, 1, 1, 0, 1, 1, 1, 1, 0, 1, 0, 1, 1, 1, 1, 1, 1, 0]	[1, 0, 1, 0, 0, 0, 1, 0, 0, 1, 1, 1, 0, 0, 0, 1, 0, 0, 0]
	123	MLP	[1, 0, 0, 1, 1, 0, 0, 1, 0, 0, 1, 1, 1, 0, 0, 1, 1, 1, 1, 1, 1, 1]	[1, 1, 0, 1, 1, 0, 0, 0, 1, 0, 1, 1, 0, 1, 0, 1, 1, 0, 1]
	123	MISOCP	[1, 1, 1, 1, 1, 1, 1, 1, 1, 1, 1, 1, 1, 0, 1, 1, 1, 1, 1, 1, 1, 1]	[1, 1, 1, 1, 1, 1, 1, 1, 1, 1, 1, 1, 0, 1, 1, 1, 1, 1, 1]
	123	BPSO	[1, 1, 1, 1, 1, 1, 1, 0, 0, 1, 0, 1, 1, 0, 1, 0, 1, 1, 1, 1, 0, 0]	[1, 1, 1, 1, 1, 1, 1, 1, 1, 1, 1, 1, 0, 1, 1, 1, 1, 1, 1]
Fig. 7b	123	GCAPS	[0, 1, 1, 1, 0, 0, 1, 0, 1, 1, 1, 1, 1, 1, 0, 1, 1, 1, 1, 1, 1, 1]	[1, 1, 0, 0, 1, 0, 1, 1, 0, 1, 0, 1, 0, 0, 1, 1, 1, 1, 1]
	123	MLP	[0, 1, 1, 1, 1, 1, 0, 0, 0, 1, 1, 1, 1, 1, 0, 1, 0, 1, 1, 1, 1, 1]	[1, 0, 0, 0, 0, 0, 0, 1, 1, 0, 0, 1, 0, 0, 1, 0, 1, 0, 1]
	123	MISOCP	[1, 1, 1, 1, 0, 0, 1, 1, 1, 1, 1, 1, 1, 0, 0, 0, 1, 1, 1, 1, 1, 1]	[1, 1, 1, 1, 1, 1, 1, 1, 1, 1, 1, 1, 1, 1, 1, 1, 1, 1, 1]
	123	BPSO	[1, 1, 1, 1, 0, 0, 1, 1, 1, 1, 1, 1, 1, 0, 0, 0, 1, 1, 1, 1, 1, 1]	[1, 1, 1, 1, 1, 1, 1, 1, 1, 1, 1, 1, 1, 1, 1, 1, 1, 1, 1]

## Sheet: Figure 8
Fig. 8a	Network	Method	Energy served			Fig. 8b	Network	Method	Energy served
	13bus	GCAPS	3061.3				13bus	GCAPS	3060.65
	13bus	MLP	2195.93				13bus	MLP
	13bus	MISOCP	3772.32				13bus	MISOCP	3481.86
	13bus	BPSO	3772.32				13bus	BPSO	3481.86
	34bus	GCAPS	1198.42				34bus	GCAPS	1402
	34bus	MLP					34bus	MLP	781.155
	34bus	MISOCP	1300.73				34bus	MISOCP	1728.93
	34bus	BPSO	1300.73				34bus	BPSO	1728.93
	123bus	GCAPS	2979.14				123bus	GCAPS	3192.82
	123bus	MLP	403.957				123bus	MLP
	123bus	MISOCP	3430.42				123bus	MISOCP	3493.83
	123bus	BPSO	3361.4				123bus	BPSO	3492.83
Fig. 8c	GCAPS		MLP		MISOCP
	Time	V at bus 652	Time	V at bus 652	Time	V at bus 652
	-1	1.00621	-1	1.00621	-1	1.00621
	0	8e-06	0	8e-06	0	8e-06
	0.0019	8e-06	0.0019	8e-06	0.0039	8e-06
	0.0029	8e-06	0.0039	1.19145	0.0049	8e-06
	0.0049	1.01509	0.0049	1.19145	0.28	8e-06
	0.3	1.01509	0.3	1.19145	0.3	0.964117
	0.5	1.01509	0.5	1.19145	0.5	0.964117
Fig. 8d	GCAPS		MLP		MISOCP
	Time	Power supplied	Time	Power supplied	Time	Power supplied
	-1	3482.77	-1	3482.77	-1	3482.77
	0	1002.83	0	1002.83	0	1002.83
	0.0019	1002.83	0.0019	1002.83	0.0039	1002.83
	0.0029	1002.83	0.0039	2195.92	0.0049	1002.83
	0.0049	3061.3	0.0049	2195.92	0.28	1002.83
	0.3	3061.3	0.3	2195.92	0.3	3772.32
	0.5	3061.3	0.5	2195.92	0.5	3772.32
Fig. 8e	GCAPS		MLP		MISOCP
	Time	V at bus 890	Time	V at bus 890	Time	V at bus 890
	-1	0.962074	-1	0.962074	-1	0.962074
	0	3.25131e-11	0	3.25131e-11	0	3.25131e-11
	0.002	3.25131e-11	0.002	0.951557	0.002	3.25131e-11
	0.0025	0.945081	0.0025	0.951557	0.0025	3.25131e-11
	0.5675	0.945081	0.5675	0.951557	0.5	3.25131e-11
	0.9	0.945081	0.9	0.951557	0.56	0.934666
					0.9	0.934666
Fig. 8f	GCAPS		MLP		MISOCP
	Time	Power served	Time	Power served	Time	Power served
	-1	1788.9	-1	1788.9	-1	1788.9
	0	346.389	0	346.389	0	346.389
	0.002	346.389	0.002	781.155	0.002	346.389
	0.0025	1402	0.0025	781.155	0.0025	346.389
	0.5675	1402	0.5675	781.155	0.5	346.389
	0.9	1402	0.9	781.155	0.56	1728.93
					0.9	1728.93
Fig. 8g	Network	Method	Log(Time)
	13	GCAPS	-5.31852
	13	GCAPS	-5.29832
	13	GCAPS	-5.06721
	13	GCAPS	-5.17787
	13	GCAPS	-5.3817
	13	MLP	-5.54678
	13	MLP	-5.33914
	13	MLP	-5.22136
	13	MLP	-5.7446
	13	MLP	-6.2659
	13	MISOCP	-1.04982
	13	MISOCP	-1.30933
	13	MISOCP	-0.967584
	13	MISOCP	-1.20397
	13	MISOCP	-1.27297
	13	BPSO	6.21491
	13	BPSO	6.43101
	13	BPSO	6.29194
	13	BPSO	6.55115
	13	BPSO	6.36776
	34	GCAPS	-4.65646
	34	GCAPS	-5.20301
	34	GCAPS	-4.94766
	34	GCAPS	-4.82831
	34	GCAPS	-5.40368
	34	MLP	-6.21461
	34	MLP	-5.2591
	34	MLP	-6.1193
	34	MLP	-5.47267
	34	MLP	-5.06721
	34	MISOCP	-0.116534
	34	MISOCP	-0.263966
	34	MISOCP	-0.636767
	34	MISOCP	-0.478036
	34	MISOCP	-0.673345
	34	BPSO	7.85599
	34	BPSO	7.93025
	34	BPSO	7.94277
	34	BPSO	7.80641
	34	BPSO	7.84226
	123	GCAPS	-4.72734
	123	GCAPS	-4.5469
	123	GCAPS	-4.71053
	123	GCAPS	-4.84089
	123	GCAPS	-4.64599
	123	MLP	-5.52146
	123	MLP	-5.65499
	123	MLP	-5.29832
	123	MLP	-5.71383
	123	MLP	-5.68398
	123	MISOCP	-0.0253178
	123	MISOCP	0.0295588
	123	MISOCP	-0.116534
	123	MISOCP	-0.0512933
	123	MISOCP	-0.0965109
	123	BPSO	12.3933
	123	BPSO	12.4298
	123	BPSO	12.7888
	123	BPSO	12.3453
	123	BPSO	12.6043

## Sheet: Table 1
		Scenario 1	Scenario 2
13-bus	GCAPS	0.0048	0.0051
13-bus	GCAPS	0.0049	0.0061
13-bus	GCAPS	0.0047	0.006
13-bus	GCAPS	0.005	0.0049
13-bus	GCAPS	0.0052	0.0059
13-bus	MLP	0.0038	0.0048
13-bus	MLP	0.0039	0.005
13-bus	MLP	0.004	0.0054
13-bus	MLP	0.0037	0.0058
13-bus	MLP	0.0041	0.006
13-bus	BPSO	499.15	531.98
13-bus	BPSO	501.15	529.8
13-bus	BPSO	500.35	545.77
13-bus	BPSO	500.05	540.18
13-bus	BPSO	500.05	553.27
13-bus	MISOCP	0.3	0.19
13-bus	MISOCP	0.295	0.28
13-bus	MISOCP	0.31	0.3
13-bus	MISOCP	0.35	0.25
13-bus	MISOCP	0.265	0.139
34-bus	GCAPS	0.0029	0.0028
34-bus	GCAPS	0.0028	0.0027
34-bus	GCAPS	0.0031	0.002
34-bus	GCAPS	0.0035	0.0023
34-bus	GCAPS	0.0027	0.0027
34-bus	MLP	0.0021	0.002
34-bus	MLP	0.002	0.0012
34-bus	MLP	0.0022	0.0019
34-bus	MLP	0.003	0.0021
34-bus	MLP	0.0017	0.0028
34-bus	BPSO	2200.89	3136.3
34-bus	BPSO	2312.45	2345.87
34-bus	BPSO	2550.12	2298.66
34-bus	BPSO	3276.59	2378.19
34-bus	BPSO	2560.7	2541.98
34-bus	MISOCP	0.4998	0.564
34-bus	MISOCP	0.6801	0.541
34-bus	MISOCP	0.5561	0.575
34-bus	MISOCP	0.581	0.551
34-bus	MISOCP	0.517	0.607
123-bus	GCAPS	0.0089	0.0076
123-bus	GCAPS	0.0092	0.0078
123-bus	GCAPS	0.0085	0.0081
123-bus	GCAPS	0.008	0.0075
123-bus	GCAPS	0.01	0.008
123-bus	MLP	0.0029	0.0061
123-bus	MLP	0.0032	0.0045
123-bus	MLP	0.0025	0.0055
123-bus	MLP	0.0028	0.005
123-bus	MLP	0.0036	0.0039
123-bus	BPSO	321509	253251
123-bus	BPSO	302591	253256
123-bus	BPSO	261698	250982
123-bus	BPSO	315693	251679
123-bus	BPSO	310020	257088
123-bus	MISOCP	0.87	0.925
123-bus	MISOCP	0.99	0.886
123-bus	MISOCP	0.91	0.89
123-bus	MISOCP	0.89	0.91
123-bus	MISOCP	0.89	0.979
